# Supplementary material for: An Examination of Training Load, Match Activities, and Health Problems in Norwegian Youth Elite Handball Players Over One Competitive Season
Source: Front Sports Act Living. 2021 Mar 8;3:635103. doi: 10.3389/fspor.2021.635103 (PMC7982662; doi:10.3389/fspor.2021.635103)
Supplement: Supplementary file 1 [file Data_Sheet_1.CSV]

week_nr	sex	age_fct	level_1	level_2	level_3	n_inj	data
1	0	16	0	0	1	9	All HP
1	0	16	0	1	1	2	All HP
1	0	16	1	1	1	1	All HP
1	0	17	0	0	1	3	All HP
1	0	17	0	1	1	8	All HP
1	0	17	1	1	0	0	All HP
1	0	17	1	1	1	1	All HP
1	0	18	0	0	1	2	All HP
1	0	18	0	1	1	3	All HP
1	0	18	1	0	0	0	All HP
1	0	18	1	0	1	1	All HP
1	0	18	1	1	0	0	All HP
1	0	18	1	1	1	0	All HP
1	0		0	0	1	1	All HP
1	0		0	1	0	0	All HP
1	1	16	0	0	1	2	All HP
1	1	16	0	1	1	1	All HP
1	1	17	0	0	1	0	All HP
1	1	17	0	1	1	5	All HP
1	1	17	1	1	1	0	All HP
1	1	18	0	1	0	0	All HP
1	1	18	0	1	1	2	All HP
1	1	18	1	0	1	0	All HP
1	1	18	1	1	0	0	All HP
1	1	18	1	1	1	1	All HP
1	1		0	0	1	1	All HP
1	1		1	1	0	0	All HP
2	0	16	0	0	1	3	All HP
2	0	16	0	1	1	1	All HP
2	0	16	1	1	1	0	All HP
2	0	17	0	0	1	1	All HP
2	0	17	0	1	1	5	All HP
2	0	17	1	1	0	1	All HP
2	0	17	1	1	1	2	All HP
2	0	18	0	0	1	1	All HP
2	0	18	0	1	1	2	All HP
2	0	18	1	0	0	0	All HP
2	0	18	1	0	1	0	All HP
2	0	18	1	1	0	0	All HP
2	0	18	1	1	1	1	All HP
2	0		0	0	1	0	All HP
2	0		0	1	0	0	All HP
2	1	16	0	0	1	1	All HP
2	1	16	0	1	1	2	All HP
2	1	17	0	0	1	0	All HP
2	1	17	0	1	1	0	All HP
2	1	17	1	1	1	0	All HP
2	1	18	0	1	0	0	All HP
2	1	18	0	1	1	0	All HP
2	1	18	1	0	1	0	All HP
2	1	18	1	1	0	0	All HP
2	1	18	1	1	1	1	All HP
2	1		0	0	1	0	All HP
2	1		1	1	0	0	All HP
3	0	16	0	0	1	2	All HP
3	0	16	0	1	1	1	All HP
3	0	16	1	1	1	0	All HP
3	0	17	0	0	1	0	All HP
3	0	17	0	1	1	5	All HP
3	0	17	1	1	0	0	All HP
3	0	17	1	1	1	0	All HP
3	0	18	0	0	1	0	All HP
3	0	18	0	1	1	0	All HP
3	0	18	1	0	1	0	All HP
3	0	18	1	1	0	1	All HP
3	0	18	1	1	1	1	All HP
3	0		0	0	1	0	All HP
3	0		0	1	0	0	All HP
3	1	16	0	0	1	1	All HP
3	1	16	0	1	1	1	All HP
3	1	17	0	0	1	2	All HP
3	1	17	0	1	1	1	All HP
3	1	17	1	1	1	0	All HP
3	1	18	0	1	1	1	All HP
3	1	18	1	1	0	0	All HP
3	1	18	1	1	1	0	All HP
3	1		0	0	1	0	All HP
3	1		1	1	0	0	All HP
4	0	16	0	0	1	3	All HP
4	0	16	0	1	1	2	All HP
4	0	16	1	1	1	1	All HP
4	0	17	0	0	1	1	All HP
4	0	17	0	1	1	1	All HP
4	0	17	1	1	0	0	All HP
4	0	17	1	1	1	0	All HP
4	0	18	0	0	1	0	All HP
4	0	18	0	1	1	1	All HP
4	0	18	1	0	0	1	All HP
4	0	18	1	0	1	0	All HP
4	0	18	1	1	0	0	All HP
4	0	18	1	1	1	0	All HP
4	0		0	0	1	0	All HP
4	0		0	1	0	0	All HP
4	1	16	0	0	1	1	All HP
4	1	16	0	1	1	0	All HP
4	1	17	0	0	1	0	All HP
4	1	17	0	1	1	3	All HP
4	1	17	1	1	1	0	All HP
4	1	18	0	1	1	0	All HP
4	1	18	1	1	0	0	All HP
4	1	18	1	1	1	0	All HP
4	1		0	0	1	0	All HP
4	1		1	1	0	0	All HP
5	0	16	0	0	1	3	All HP
5	0	16	0	1	1	0	All HP
5	0	16	1	1	1	0	All HP
5	0	17	0	0	1	0	All HP
5	0	17	0	1	1	4	All HP
5	0	17	1	1	0	0	All HP
5	0	17	1	1	1	0	All HP
5	0	18	0	0	1	1	All HP
5	0	18	0	1	1	4	All HP
5	0	18	1	0	1	0	All HP
5	0	18	1	1	0	0	All HP
5	0	18	1	1	1	0	All HP
5	0		0	0	1	0	All HP
5	0		0	1	0	0	All HP
5	1	16	0	0	1	1	All HP
5	1	16	0	1	1	3	All HP
5	1	17	0	0	1	0	All HP
5	1	17	0	1	1	2	All HP
5	1	17	1	1	1	0	All HP
5	1	18	0	1	0	0	All HP
5	1	18	0	1	1	2	All HP
5	1	18	1	1	0	0	All HP
5	1	18	1	1	1	0	All HP
5	1		0	0	1	0	All HP
5	1		1	1	0	0	All HP
6	0	16	0	0	1	3	All HP
6	0	16	0	1	1	0	All HP
6	0	16	1	1	1	0	All HP
6	0	17	0	0	1	1	All HP
6	0	17	0	1	1	3	All HP
6	0	17	1	1	0	0	All HP
6	0	18	0	0	1	1	All HP
6	0	18	0	1	1	0	All HP
6	0	18	1	0	1	0	All HP
6	0	18	1	1	0	0	All HP
6	0	18	1	1	1	0	All HP
6	0		0	0	1	0	All HP
6	0		0	1	0	0	All HP
6	1	16	0	0	1	1	All HP
6	1	16	0	1	1	0	All HP
6	1	17	0	0	1	1	All HP
6	1	17	0	1	1	1	All HP
6	1	17	1	1	1	0	All HP
6	1	18	0	1	0	1	All HP
6	1	18	0	1	1	1	All HP
6	1	18	1	1	0	1	All HP
6	1	18	1	1	1	0	All HP
6	1		0	0	1	0	All HP
6	1		1	1	0	0	All HP
7	0	16	0	0	1	4	All HP
7	0	16	0	1	1	0	All HP
7	0	16	1	1	1	1	All HP
7	0	17	0	0	1	0	All HP
7	0	17	0	1	1	0	All HP
7	0	17	1	1	0	0	All HP
7	0	18	0	0	1	1	All HP
7	0	18	0	1	1	0	All HP
7	0	18	1	1	0	1	All HP
7	0	18	1	1	1	1	All HP
7	0		0	0	1	0	All HP
7	0		0	1	0	0	All HP
7	1	16	0	0	1	0	All HP
7	1	16	0	1	1	0	All HP
7	1	17	0	0	1	0	All HP
7	1	17	0	1	1	0	All HP
7	1	17	1	1	1	1	All HP
7	1	18	0	1	1	0	All HP
7	1	18	1	1	0	0	All HP
7	1	18	1	1	1	0	All HP
7	1		0	0	1	0	All HP
7	1		1	1	0	0	All HP
8	0	16	0	0	1	2	All HP
8	0	16	0	1	1	1	All HP
8	0	16	1	1	1	0	All HP
8	0	17	0	0	1	1	All HP
8	0	17	0	1	1	1	All HP
8	0	18	0	0	1	0	All HP
8	0	18	0	1	1	1	All HP
8	0	18	1	1	0	0	All HP
8	0	18	1	1	1	0	All HP
8	0		0	0	1	0	All HP
8	0		0	1	0	0	All HP
8	1	16	0	0	1	1	All HP
8	1	16	0	1	1	0	All HP
8	1	17	0	0	1	0	All HP
8	1	17	0	1	1	0	All HP
8	1	17	1	1	1	0	All HP
8	1	18	0	1	1	0	All HP
8	1	18	1	1	0	0	All HP
8	1	18	1	1	1	0	All HP
8	1		0	0	1	0	All HP
8	1		1	1	0	0	All HP
9	0	16	0	0	1	2	All HP
9	0	16	0	1	1	0	All HP
9	0	16	1	1	1	0	All HP
9	0	17	0	0	1	0	All HP
9	0	17	0	1	1	5	All HP
9	0	18	0	0	1	0	All HP
9	0	18	0	1	1	0	All HP
9	0	18	1	1	0	0	All HP
9	0	18	1	1	1	1	All HP
9	0		0	0	1	0	All HP
9	0		0	1	0	0	All HP
9	1	16	0	0	1	0	All HP
9	1	16	0	1	1	0	All HP
9	1	17	0	0	1	0	All HP
9	1	17	0	1	1	1	All HP
9	1	17	1	1	1	0	All HP
9	1	18	0	1	1	1	All HP
9	1	18	1	1	0	1	All HP
9	1	18	1	1	1	0	All HP
9	1		0	0	1	0	All HP
9	1		1	1	0	0	All HP
10	0	16	0	0	1	2	All HP
10	0	16	0	1	1	1	All HP
10	0	16	1	1	1	0	All HP
10	0	17	0	0	1	0	All HP
10	0	17	0	1	1	0	All HP
10	0	18	0	0	1	0	All HP
10	0	18	0	1	1	1	All HP
10	0	18	1	1	0	0	All HP
10	0	18	1	1	1	0	All HP
10	0		0	0	1	0	All HP
10	0		0	1	0	0	All HP
10	1	16	0	0	1	0	All HP
10	1	16	0	1	1	0	All HP
10	1	17	0	0	1	0	All HP
10	1	17	0	1	1	0	All HP
10	1	17	1	1	1	0	All HP
10	1	18	0	1	1	0	All HP
10	1	18	1	1	0	0	All HP
10	1	18	1	1	1	0	All HP
10	1		1	1	0	0	All HP
11	0	16	0	0	1	2	All HP
11	0	16	0	1	1	1	All HP
11	0	17	0	0	1	0	All HP
11	0	17	0	1	1	5	All HP
11	0	18	0	0	1	1	All HP
11	0	18	0	1	1	0	All HP
11	0	18	1	0	1	0	All HP
11	0	18	1	1	0	0	All HP
11	0	18	1	1	1	0	All HP
11	0		0	0	1	0	All HP
11	0		0	1	0	0	All HP
11	1	16	0	0	1	3	All HP
11	1	16	0	1	1	1	All HP
11	1	17	0	0	1	0	All HP
11	1	17	0	1	1	1	All HP
11	1	17	1	1	1	1	All HP
11	1	18	0	1	1	1	All HP
11	1	18	1	1	0	0	All HP
11	1	18	1	1	1	0	All HP
11	1		1	1	0	0	All HP
12	0	16	0	0	1	0	All HP
12	0	16	0	1	1	1	All HP
12	0	17	0	0	1	0	All HP
12	0	17	0	1	1	0	All HP
12	0	18	0	0	1	0	All HP
12	0	18	0	1	1	0	All HP
12	0		0	1	0	0	All HP
12	1	16	0	1	1	0	All HP
12	1	17	0	1	1	0	All HP
12	1	18	0	1	1	0	All HP
12	1	18	1	1	1	0	All HP
1	0	16	0	0	1	7	Substantial HP
1	0	16	0	1	1	2	Substantial HP
1	0	16	1	1	1	1	Substantial HP
1	0	17	0	0	1	1	Substantial HP
1	0	17	0	1	1	5	Substantial HP
1	0	17	1	1	0	0	Substantial HP
1	0	17	1	1	1	1	Substantial HP
1	0	18	0	0	1	2	Substantial HP
1	0	18	0	1	1	3	Substantial HP
1	0	18	1	0	0	0	Substantial HP
1	0	18	1	0	1	0	Substantial HP
1	0	18	1	1	0	0	Substantial HP
1	0	18	1	1	1	0	Substantial HP
1	0		0	0	1	1	Substantial HP
1	0		0	1	0	0	Substantial HP
1	1	16	0	0	1	2	Substantial HP
1	1	16	0	1	1	0	Substantial HP
1	1	17	0	0	1	0	Substantial HP
1	1	17	0	1	1	2	Substantial HP
1	1	17	1	1	1	0	Substantial HP
1	1	18	0	1	0	0	Substantial HP
1	1	18	0	1	1	1	Substantial HP
1	1	18	1	0	1	0	Substantial HP
1	1	18	1	1	0	0	Substantial HP
1	1	18	1	1	1	1	Substantial HP
1	1		0	0	1	1	Substantial HP
1	1		1	1	0	0	Substantial HP
2	0	16	0	0	1	2	Substantial HP
2	0	16	0	1	1	1	Substantial HP
2	0	16	1	1	1	0	Substantial HP
2	0	17	0	0	1	0	Substantial HP
2	0	17	0	1	1	2	Substantial HP
2	0	17	1	1	0	1	Substantial HP
2	0	17	1	1	1	2	Substantial HP
2	0	18	0	0	1	0	Substantial HP
2	0	18	0	1	1	2	Substantial HP
2	0	18	1	0	0	0	Substantial HP
2	0	18	1	0	1	0	Substantial HP
2	0	18	1	1	0	0	Substantial HP
2	0	18	1	1	1	1	Substantial HP
2	0		0	0	1	0	Substantial HP
2	0		0	1	0	0	Substantial HP
2	1	16	0	0	1	0	Substantial HP
2	1	16	0	1	1	2	Substantial HP
2	1	17	0	0	1	0	Substantial HP
2	1	17	0	1	1	0	Substantial HP
2	1	17	1	1	1	0	Substantial HP
2	1	18	0	1	0	0	Substantial HP
2	1	18	0	1	1	0	Substantial HP
2	1	18	1	0	1	0	Substantial HP
2	1	18	1	1	0	0	Substantial HP
2	1	18	1	1	1	1	Substantial HP
2	1		0	0	1	0	Substantial HP
2	1		1	1	0	0	Substantial HP
3	0	16	0	0	1	2	Substantial HP
3	0	16	0	1	1	1	Substantial HP
3	0	16	1	1	1	0	Substantial HP
3	0	17	0	0	1	0	Substantial HP
3	0	17	0	1	1	3	Substantial HP
3	0	17	1	1	0	0	Substantial HP
3	0	17	1	1	1	0	Substantial HP
3	0	18	0	0	1	0	Substantial HP
3	0	18	0	1	1	0	Substantial HP
3	0	18	1	0	1	0	Substantial HP
3	0	18	1	1	0	1	Substantial HP
3	0	18	1	1	1	1	Substantial HP
3	0		0	0	1	0	Substantial HP
3	0		0	1	0	0	Substantial HP
3	1	16	0	0	1	1	Substantial HP
3	1	16	0	1	1	0	Substantial HP
3	1	17	0	0	1	0	Substantial HP
3	1	17	0	1	1	1	Substantial HP
3	1	17	1	1	1	0	Substantial HP
3	1	18	0	1	1	0	Substantial HP
3	1	18	1	1	0	0	Substantial HP
3	1	18	1	1	1	0	Substantial HP
3	1		0	0	1	0	Substantial HP
3	1		1	1	0	0	Substantial HP
4	0	16	0	0	1	2	Substantial HP
4	0	16	0	1	1	1	Substantial HP
4	0	16	1	1	1	0	Substantial HP
4	0	17	0	0	1	1	Substantial HP
4	0	17	0	1	1	1	Substantial HP
4	0	17	1	1	0	0	Substantial HP
4	0	17	1	1	1	0	Substantial HP
4	0	18	0	0	1	0	Substantial HP
4	0	18	0	1	1	1	Substantial HP
4	0	18	1	0	0	1	Substantial HP
4	0	18	1	0	1	0	Substantial HP
4	0	18	1	1	0	0	Substantial HP
4	0	18	1	1	1	0	Substantial HP
4	0		0	0	1	0	Substantial HP
4	0		0	1	0	0	Substantial HP
4	1	16	0	0	1	1	Substantial HP
4	1	16	0	1	1	0	Substantial HP
4	1	17	0	0	1	0	Substantial HP
4	1	17	0	1	1	1	Substantial HP
4	1	17	1	1	1	0	Substantial HP
4	1	18	0	1	1	0	Substantial HP
4	1	18	1	1	0	0	Substantial HP
4	1	18	1	1	1	0	Substantial HP
4	1		0	0	1	0	Substantial HP
4	1		1	1	0	0	Substantial HP
5	0	16	0	0	1	3	Substantial HP
5	0	16	0	1	1	0	Substantial HP
5	0	16	1	1	1	0	Substantial HP
5	0	17	0	0	1	0	Substantial HP
5	0	17	0	1	1	4	Substantial HP
5	0	17	1	1	0	0	Substantial HP
5	0	17	1	1	1	0	Substantial HP
5	0	18	0	0	1	0	Substantial HP
5	0	18	0	1	1	3	Substantial HP
5	0	18	1	0	1	0	Substantial HP
5	0	18	1	1	0	0	Substantial HP
5	0	18	1	1	1	0	Substantial HP
5	0		0	0	1	0	Substantial HP
5	0		0	1	0	0	Substantial HP
5	1	16	0	0	1	0	Substantial HP
5	1	16	0	1	1	1	Substantial HP
5	1	17	0	0	1	0	Substantial HP
5	1	17	0	1	1	0	Substantial HP
5	1	17	1	1	1	0	Substantial HP
5	1	18	0	1	0	0	Substantial HP
5	1	18	0	1	1	2	Substantial HP
5	1	18	1	1	0	0	Substantial HP
5	1	18	1	1	1	0	Substantial HP
5	1		0	0	1	0	Substantial HP
5	1		1	1	0	0	Substantial HP
6	0	16	0	0	1	2	Substantial HP
6	0	16	0	1	1	0	Substantial HP
6	0	16	1	1	1	0	Substantial HP
6	0	17	0	0	1	1	Substantial HP
6	0	17	0	1	1	3	Substantial HP
6	0	17	1	1	0	0	Substantial HP
6	0	18	0	0	1	1	Substantial HP
6	0	18	0	1	1	0	Substantial HP
6	0	18	1	0	1	0	Substantial HP
6	0	18	1	1	0	0	Substantial HP
6	0	18	1	1	1	0	Substantial HP
6	0		0	0	1	0	Substantial HP
6	0		0	1	0	0	Substantial HP
6	1	16	0	0	1	0	Substantial HP
6	1	16	0	1	1	0	Substantial HP
6	1	17	0	0	1	0	Substantial HP
6	1	17	0	1	1	0	Substantial HP
6	1	17	1	1	1	0	Substantial HP
6	1	18	0	1	0	1	Substantial HP
6	1	18	0	1	1	0	Substantial HP
6	1	18	1	1	0	1	Substantial HP
6	1	18	1	1	1	0	Substantial HP
6	1		0	0	1	0	Substantial HP
6	1		1	1	0	0	Substantial HP
7	0	16	0	0	1	3	Substantial HP
7	0	16	0	1	1	0	Substantial HP
7	0	16	1	1	1	0	Substantial HP
7	0	17	0	0	1	0	Substantial HP
7	0	17	0	1	1	0	Substantial HP
7	0	17	1	1	0	0	Substantial HP
7	0	18	0	0	1	1	Substantial HP
7	0	18	0	1	1	0	Substantial HP
7	0	18	1	1	0	1	Substantial HP
7	0	18	1	1	1	0	Substantial HP
7	0		0	0	1	0	Substantial HP
7	0		0	1	0	0	Substantial HP
7	1	16	0	0	1	0	Substantial HP
7	1	16	0	1	1	0	Substantial HP
7	1	17	0	0	1	0	Substantial HP
7	1	17	0	1	1	0	Substantial HP
7	1	17	1	1	1	0	Substantial HP
7	1	18	0	1	1	0	Substantial HP
7	1	18	1	1	0	0	Substantial HP
7	1	18	1	1	1	0	Substantial HP
7	1		0	0	1	0	Substantial HP
7	1		1	1	0	0	Substantial HP
8	0	16	0	0	1	2	Substantial HP
8	0	16	0	1	1	1	Substantial HP
8	0	16	1	1	1	0	Substantial HP
8	0	17	0	0	1	1	Substantial HP
8	0	17	0	1	1	1	Substantial HP
8	0	18	0	0	1	0	Substantial HP
8	0	18	0	1	1	1	Substantial HP
8	0	18	1	1	0	0	Substantial HP
8	0	18	1	1	1	0	Substantial HP
8	0		0	0	1	0	Substantial HP
8	0		0	1	0	0	Substantial HP
8	1	16	0	0	1	1	Substantial HP
8	1	16	0	1	1	0	Substantial HP
8	1	17	0	0	1	0	Substantial HP
8	1	17	0	1	1	0	Substantial HP
8	1	17	1	1	1	0	Substantial HP
8	1	18	0	1	1	0	Substantial HP
8	1	18	1	1	0	0	Substantial HP
8	1	18	1	1	1	0	Substantial HP
8	1		0	0	1	0	Substantial HP
8	1		1	1	0	0	Substantial HP
9	0	16	0	0	1	1	Substantial HP
9	0	16	0	1	1	0	Substantial HP
9	0	16	1	1	1	0	Substantial HP
9	0	17	0	0	1	0	Substantial HP
9	0	17	0	1	1	4	Substantial HP
9	0	18	0	0	1	0	Substantial HP
9	0	18	0	1	1	0	Substantial HP
9	0	18	1	1	0	0	Substantial HP
9	0	18	1	1	1	1	Substantial HP
9	0		0	0	1	0	Substantial HP
9	0		0	1	0	0	Substantial HP
9	1	16	0	0	1	0	Substantial HP
9	1	16	0	1	1	0	Substantial HP
9	1	17	0	0	1	0	Substantial HP
9	1	17	0	1	1	1	Substantial HP
9	1	17	1	1	1	0	Substantial HP
9	1	18	0	1	1	0	Substantial HP
9	1	18	1	1	0	1	Substantial HP
9	1	18	1	1	1	0	Substantial HP
9	1		0	0	1	0	Substantial HP
9	1		1	1	0	0	Substantial HP
10	0	16	0	0	1	1	Substantial HP
10	0	16	0	1	1	1	Substantial HP
10	0	16	1	1	1	0	Substantial HP
10	0	17	0	0	1	0	Substantial HP
10	0	17	0	1	1	0	Substantial HP
10	0	18	0	0	1	0	Substantial HP
10	0	18	0	1	1	0	Substantial HP
10	0	18	1	1	0	0	Substantial HP
10	0	18	1	1	1	0	Substantial HP
10	0		0	0	1	0	Substantial HP
10	0		0	1	0	0	Substantial HP
10	1	16	0	0	1	0	Substantial HP
10	1	16	0	1	1	0	Substantial HP
10	1	17	0	0	1	0	Substantial HP
10	1	17	0	1	1	0	Substantial HP
10	1	17	1	1	1	0	Substantial HP
10	1	18	0	1	1	0	Substantial HP
10	1	18	1	1	0	0	Substantial HP
10	1	18	1	1	1	0	Substantial HP
10	1		1	1	0	0	Substantial HP
11	0	16	0	0	1	1	Substantial HP
11	0	16	0	1	1	0	Substantial HP
11	0	17	0	0	1	0	Substantial HP
11	0	17	0	1	1	3	Substantial HP
11	0	18	0	0	1	1	Substantial HP
11	0	18	0	1	1	0	Substantial HP
11	0	18	1	0	1	0	Substantial HP
11	0	18	1	1	0	0	Substantial HP
11	0	18	1	1	1	0	Substantial HP
11	0		0	0	1	0	Substantial HP
11	0		0	1	0	0	Substantial HP
11	1	16	0	0	1	3	Substantial HP
11	1	16	0	1	1	1	Substantial HP
11	1	17	0	0	1	0	Substantial HP
11	1	17	0	1	1	0	Substantial HP
11	1	17	1	1	1	1	Substantial HP
11	1	18	0	1	1	1	Substantial HP
11	1	18	1	1	0	0	Substantial HP
11	1	18	1	1	1	0	Substantial HP
11	1		1	1	0	0	Substantial HP
12	0	16	0	0	1	0	Substantial HP
12	0	16	0	1	1	1	Substantial HP
12	0	17	0	0	1	0	Substantial HP
12	0	17	0	1	1	0	Substantial HP
12	0	18	0	0	1	0	Substantial HP
12	0	18	0	1	1	0	Substantial HP
12	0		0	1	0	0	Substantial HP
12	1	16	0	1	1	0	Substantial HP
12	1	17	0	1	1	0	Substantial HP
12	1	18	0	1	1	0	Substantial HP
12	1	18	1	1	1	0	Substantial HP
